# Supplementary material for: MicroTar: predicting microRNA targets from RNA duplexes
Source: BMC Bioinformatics. 2006 Dec 18;7(Suppl 5):S20. doi: 10.1186/1471-2105-7-S5-S20 (PMC1764477; doi:10.1186/1471-2105-7-S5-S20)
Supplement: Additional File 1 — MicroTar target predictions compared to PicTar. A list of all experimentally verified targets in the three datasets used (C. elegans, Drosophila and mouse), with a comparison of those predicted by MicroTar and those found on the PicTar website. [file 1471-2105-7-S5-S20-S1.xls]

## Sheet: C elegans
TarBase Id	miRNA	Gene	NCBI Symbol	Synonyms	NCBI GeneID	NCBI Accession	Predicted by PicTar	Predicted by MicroTar
9	lsy-6	cog-1	cog-1	-	175149	NM_001027093.1, NM_182115.1	1	1
5	let-7	daf-12	daf-12	-	181263	NM_001029376.1, NM_001029377.2, NM_001029378.1, NM_001047774.1	1	1
8	let-7	die-1	die-1	-	174569	NM_063774.3	0	1
10	miR-273	die-1	die-1	-	174569	NM_063774.3	0	0
4	let-7 family	hbl-1	hbl-1	-	180848	NM_001047779.1, NM_001047778.1	1	1
13	lin-4	hbl-1	hbl-1	-	180848	NM_001047779.1, NM_001047778.1	0	0
11	let-7	let-60	let-60	-	178104	NM_069812.2	0	1
12	miR-84	let-60	let-60	-	178104	NM_069812.2	0	0
1	lin-4	lin-14	lin-14	-	181337	NM_077515.1, NM_077516.2	1	0
2	lin-4	lin-28	lin-28	-	172626	NM_001025914.2, NM_059880.4	1	1
3	let-7	lin-41	lin-41	-	172760	NM_001025827.2, NM_001025828.2	1	1
7	let-7	lss-4	not found
6	let-7	pha-4	pha-4	-	180357	NM_001047649.1, NM_001047650.1, NM_001047651.1	0	1
14	miR-61	vav-1	vav-1	-	181153	NM_001047757.1, NM_001047758.1	1	0
						Targets Predicted: TP	7	8
						Total Targets: TP+FN	13	13
						Sensitivity: TP/(TP+FN)	0.538462	0.615385

## Sheet: D melanogaster
TarBase Id	miRNA	Gene	NCBI Symbol	Synonyms	NCBI GeneID	NCBI Accession	Predicted by PicTar	Predicted by MicroTar
5	bantam	MAD	Mad	2/23|CG12399|E(zen)2|En(vvl)|MAD|apang|apg|l(2)K00237|p-Mad|pMAD	33529	NM_057669.2	0	1
21	bantam	hid	W	CG5123|HID|Head involution defective|Hid1|head involution defect|l(3)05014|wrinkler	40009	NM_079412.2	1	1
64	iab-4	Ubx	Ubx	BX-C|Bxl|CG10388|Cbx|Contrabithorax|DUbx|DmUbx|Haltere mimic|Hm|UBx|Ubx1b|Ultraabdominal|abx|anterobithorax|bithorax|bithoraxoid|bx|bx[D]|bxd|bxd[D]|l(3)89Eb|pbx|postbithorax	42034	NM_080500.2, NM_080504.2, NM_169728.1, NM_169729.1, NM_169730.1, NM_206497.1	0	0
1	let-7	ab	ab	CG4807|clu|clueless|l(2)k02807|parted|ptd	34560	NM_057214.3, NM_057215.3	1	1
63	miR-1	Delta	Dl	0495/20|0926/11|1053/14|1119/09|1304/03|1423/11|1440/11|1485/04|C1|CG3619|Complementation group 1|D|Delta|Overflow|anon-WO0118547.269|delta D1|dmDelta|l(3)05151|l(3)92Ab|l(3)j8C3	42313	NM_057916.3, NM_169853.1	0	1
10	miR-1	Tutl	tutl	CG15426|CG15427|CG15428|jf4|l(2)01085|l(2)24Df|l(2)jf4|lethal(2)24Df	46015	NM_080127.4, NM_164576.2, NM_164577.1, NM_164578.1	0	1
45	miR-11	Bob	BobA	Bob|CG12487	50281	NM_080348.2	0	1
58	miR-11	grim	grim	BcDNA:RE28551|CG4345|Grim	40014	NM_079413.2	0	0
43	miR-11	HLHmdelta	HLHmdelta	CG8328|E(Spl) HLH-m delta|E(Spl)-HLH-mdelta|E(spl) mdelta|E(spl)-mdelta|E(spl)Mdelta|E(spl)delta|E(spl)mC|E(spl)mbeta|Enhancer of split region transcript HLHmC|HLH-mdelta|HLHMD|HLHmC|mC|mdelta|mdelta0.5|split locus enhancer protein mC	43150	NM_079779.2	1	1
44	miR-11	E(Spl)m4	m4	CG6099|E(spl)m4	43157	NM_079786.1	0	0
42	miR-11	HLHmalpha	malpha	CG8337|E(spl)ma|E(spl)malpha	43153	NM_079782.2	0	0
59	miR-11	skl	skl	BcDNA:RE14076|CG13701|Skl|meph|mephisto|sickle|veto	40016	NM_079415.2	0	1
12	miR-12	Rt	rt	CG6097|Drosophila Protein O-mannosyltransferase 1|POMT1|Rot_abd|dPOMT1|fs(3)neo1|pomt	39297	NM_079301.2	0	1
13	miR-124	Gli	Gli	BG:DS09217.3|CG3903|gli|gliotactin|l(2)35Dg|l(2)br45|n(2)k09033	34927	NM_057254.3, NM_165127.1, NM_165128.1, NM_165129.1, NM_165130.1	1	1
56	miR-13	grim	grim	BcDNA:RE28551|CG4345|Grim	40014	NM_079413.2	0	0
55	miR-13	rpr	rpr	CG4319|RPR|Reaper L|anon-WO0162936.19|rp	40015	NM_079414.2	1	1
57	miR-13	skl	skl	BcDNA:RE14076|CG13701|Skl|meph|mephisto|sickle|veto	40016	NM_079415.2	1	0
62	miR-14	Drice	Ice	CG7788|DRICE|ICE	43514	NM_079827.2	0	0
18	miR-2	grim	grim	BcDNA:RE28551|CG4345|Grim	40014	NM_079413.2	0	1
20	miR-2	rpr	rpr	CG4319|RPR|Reaper L|anon-WO0162936.19|rp	40015	NM_079414.2	1	1
19	miR-2	skl	skl	BcDNA:RE14076|CG13701|Skl|meph|mephisto|sickle|veto	40016	NM_079415.2	1	1
66	miR-278	expanded	ex	1270|CG4114|braille|brl|l(2)01270|l(2)ey|l(2)k12913	33218	NM_057492.3	0	1
8	miR-279	SP555	SP555	BcDNA:AT09933|CG14041|CG14042|NEST:bs13e02|bs13e02.y1|dmSSBa	53471	NM_164618.1, NM_144359.2	1	1
6	miR-287	CRMP	CRMP	BcDNA:HL02693|CG1411|Collapsin Response Mediating Protein|EP(3)3238|EP3238|Pyd2|dihydropyrimidine amidohydrolase|l(3)83Ba	40675	NM_057959.2, NM_169070.1, NM_169071.1, NM_169072.1	0	1
41	miR-2a-1	HLHmdelta	HLHmdelta	CG8328|E(Spl) HLH-m delta|E(Spl)-HLH-mdelta|E(spl) mdelta|E(spl)-mdelta|E(spl)Mdelta|E(spl)delta|E(spl)mC|E(spl)mbeta|Enhancer of split region transcript HLHmC|HLH-mdelta|HLHMD|HLHmC|mC|mdelta|mdelta0.5|split locus enhancer protein mC	43150	NM_079779.2	1	1
40	miR-2a-1	HLHmalpha	malpha	CG8337|E(spl)ma|E(spl)malpha	43153	NM_079782.2	0	0
60	miR-308	grim	grim	BcDNA:RE28551|CG4345|Grim	40014	NM_079413.2	1	0
61	miR-308	skl	skl	BcDNA:RE14076|CG13701|Skl|meph|mephisto|sickle|veto	40016	NM_079415.2	1	1
9	miR-310	Imd	imd	BG5|CG5576|IMD|Immunodeficiency|anon-WO0172774.166|shadok	44339	NM_133166.2	1	1
3	miR-312	CrebA	CrebA	BBF-2|BBF2_DROME|BOX B Binding Factor-2|Bbbf2|BcDNA:SD05937|Box B-binding factor 2|CG7450|CREB|CREB-A|crebA|dCREB-A|dCREBA|l(3)03576	39682	NM_079363.3, NM_206374.1	1	1
4	miR-34	Eip74EF	Eip74EF	3.3|CG32180|CG6273|CG6285|E-74|E74|E74-B|E74A|E74B|ECIP|Eip74E|ecdysone inducible protein|l(3)24|l(3)neo24|mE74	39962	NM_001014590.1, NM_168739.2, NM_168740.2, NM_168741.2	1	1
11	miR-34	Su(z)12	Su(z)12	CG8013|SU(Z)12|l(3)76BDo	48071	NM_143802.2, NM_168826.1	1	1
49	miR-4	bap	bap	CG7902|NK-3|NK3|bgp|dNK-3	42537	NM_169958.1	1	1
47	miR-4	Bob	BobA	Bob|CG12487	50281	NM_080348.2	0	0
34	miR-4	Brd	Brd	CG3096	39620	NM_057541.3	1	1
35	miR-4	HLHm5	HLHm5	CG6096|E(spl) transcription unit m5|E(spl)-m5|E(spl)M5|HLH-m5|m5	43158	NM_079787.2	1	1
30	miR-4	HLHmdelta	HLHmdelta	CG8328|E(Spl) HLH-m delta|E(Spl)-HLH-mdelta|E(spl) mdelta|E(spl)-mdelta|E(spl)Mdelta|E(spl)delta|E(spl)mC|E(spl)mbeta|Enhancer of split region transcript HLHmC|HLH-mdelta|HLHMD|HLHmC|mC|mdelta|mdelta0.5|split locus enhancer protein mC	43150	NM_079779.2	1	0
31	miR-4	E(Spl)mgamma	HLHmgamma	CG8333|Dm-mB|E(Spl) HLH-m gamma|E(spl) m gamma|E(spl) mgamma|E(spl)-mgamma|E(spl)Mgamma|E(spl)gamma|E(spl)mB|Enhancer of split mgamma|Enhancer of split region transcript HLHmB|HLH-mgamma|HLHmB|Mgamma|anon-EST:Liang-1.49|clone 1.49|mB|split locus enhancer	43151	NM_079780.2	0	0
33	miR-4	E(Spl)m4	m4	CG6099|E(spl)m4	43157	NM_079786.1	0	0
32	miR-4	HLHmalpha	malpha	CG8337|E(spl)ma|E(spl)malpha	43153	NM_079782.2	1	0
29	miR-4	Tom	Tom	Bbu|CG5185|anon-EST:fe1F6|anon-fast-evolving-1F6|barbu|bbu/tom	39619	NM_079349.2	1	0
53	miR-6	grim	grim	BcDNA:RE28551|CG4345|Grim	40014	NM_079413.2	0	0
52	miR-6	rpr	rpr	CG4319|RPR|Reaper L|anon-WO0162936.19|rp	40015	NM_079414.2	1	1
54	miR-6	skl	skl	BcDNA:RE14076|CG13701|Skl|meph|mephisto|sickle|veto	40016	NM_079415.2	1	0
51	miR-6	hid	W	CG5123|HID|Head involution defective|Hid1|head involution defect|l(3)05014|wrinkler	40009	NM_079412.2	0	0
65	miR-7	Yan	aop	Aop|Aop/Yan|CG3166|DROYANET|DROYANETSB|SK2-1|YAN|pok|pokkuri|yan/pok	33392	NM_078731.2, NM_164457.1	1	1
27	miR-7	Bob	BobA	Bob|CG12487	50281	NM_080348.2	1	1
24	miR-7	Brd	Brd	CG3096	39620	NM_057541.3	1	1
14	miR-7	Fng	fng	CG10580|D-Fng|Dfng|Frg|fg|l(3)rG554	40314	NM_079467.2	0	0
15	miR-7	hairy	h	8247|CG6494|Hairy|barrel|brr|dDr1|l(3)08247|l(3)rM384	38995	NM_001014577.1, NM_079253.3	1	1
16	miR-7	HLHm3	HLHm3	CG8346|E(Spl)-HLH-m3|E(spl)M3|E(spl)m3/m4|HLH-m3|HLHM3|m3|split locus enhancer protein m3	43156	NM_079785.2	1	1
22	miR-7	HLHm3	HLHm3	CG8346|E(Spl)-HLH-m3|E(spl)M3|E(spl)m3/m4|HLH-m3|HLHM3|m3|split locus enhancer protein m3	43156
28	miR-7	HLHm5	HLHm5	CG6096|E(spl) transcription unit m5|E(spl)-m5|E(spl)M5|HLH-m5|m5	43158
7	miR-7	HLHm5	HLHm5	CG6096|E(spl) transcription unit m5|E(spl)-m5|E(spl)M5|HLH-m5|m5	43158	NM_079787.2	1	1
46	miR-7	HLHmdelta	HLHmdelta	CG8328|E(Spl) HLH-m delta|E(Spl)-HLH-mdelta|E(spl) mdelta|E(spl)-mdelta|E(spl)Mdelta|E(spl)delta|E(spl)mC|E(spl)mbeta|Enhancer of split region transcript HLHmC|HLH-mdelta|HLHMD|HLHmC|mC|mdelta|mdelta0.5|split locus enhancer protein mC	43150	NM_079779.2	0	1
23	miR-7	E(Spl)mgamma	HLHmgamma	CG8333|Dm-mB|E(Spl) HLH-m gamma|E(spl) m gamma|E(spl) mgamma|E(spl)-mgamma|E(spl)Mgamma|E(spl)gamma|E(spl)mB|Enhancer of split mgamma|Enhancer of split region transcript HLHmB|HLH-mgamma|HLHmB|Mgamma|anon-EST:Liang-1.49|clone 1.49|mB|split locus enhancer	43151	NM_079780.2	1	1
17	miR-7	E(Spl)m4	m4	CG6099|E(spl)m4	43157
25	miR-7	E(Spl)m4	m4	CG6099|E(spl)m4	43157	NM_079786.1	0	0
26	miR-7	Tom	Tom	Bbu|CG5185|anon-EST:fe1F6|anon-fast-evolving-1F6|barbu|bbu/tom	39619	NM_079349.2	1	1
50	miR-79	bap	bap	CG7902|NK-3|NK3|bgp|dNK-3	42537	NM_169958.1	1	1
48	miR-79	Bob	BobA	Bob|CG12487	50281	NM_080348.2	0	0
39	miR-79	HLHm5	HLHm5	CG6096|E(spl) transcription unit m5|E(spl)-m5|E(spl)M5|HLH-m5|m5	43158	NM_079787.2	1	1
36	miR-79	E(Spl)mgamma	HLHmgamma	CG8333|Dm-mB|E(Spl) HLH-m gamma|E(spl) m gamma|E(spl) mgamma|E(spl)-mgamma|E(spl)Mgamma|E(spl)gamma|E(spl)mB|Enhancer of split mgamma|Enhancer of split region transcript HLHmB|HLH-mgamma|HLHmB|Mgamma|anon-EST:Liang-1.49|clone 1.49|mB|split locus enhancer	43151	NM_079780.2	0	0
38	miR-79	E(Spl)m4	m4	CG6099|E(spl)m4	43157	NM_079786.1	0	0
37	miR-79	HLHmalpha	malpha	CG8337|E(spl)ma|E(spl)malpha	43153	NM_079782.2	0	0
2	miR-92b	CrebA	CrebA	BBF-2|BBF2_DROME|BOX B Binding Factor-2|Bbbf2|BcDNA:SD05937|Box B-binding factor 2|CG7450|CREB|CREB-A|crebA|dCREB-A|dCREBA|l(3)03576	39682	NM_079363.3, NM_206374.1	1	1
						Targets Predicted: TP	35	39
						Total Targets: TP+FN	63	63
						Sensitivity: TP/(TP+FN)	0.555556	0.619048

## Sheet: M musculus
TarBase Id	miRNA	Gene	NCBI Symbol	Synonyms	NCBI GeneID	NCBI Accession	Predicted by PicTar	Predicted by MicroTar
3	let-7b	Mtpn	Mtpn	5033418D15Rik|Gcdp|V1	14489	NM_008098.2	1	1
26	miR-1	Hand2	Hand2	AI225906|AI661148|Ehand2|Hed|Th2|Thing2|dHAND	15111	NM_010402.2	0	0
60	miR-1	HDAC4	Hdac4	4932408F19Rik|AI047285	208727	NM_207225.1	0	0
27	miR-1	TMSB4X	Tmsb4x	Ptmb4	19241	NM_021278.2	0	1
45	miR-124	MAPK14	Mapk14	CSBP2|Crk1|Csbp1|MGC102436|Mxi2|PRKM14|PRKM15|p38|p38-alpha|p38MAPK	26416	NM_011951.1	1	0
1	miR-124	Mtpn	Mtpn	5033418D15Rik|Gcdp|V1	14489	NM_008098.2	1	1
672	miR-125a	Lin28	Lin28	AL024421|Lin-28|Lin28a|Tex17	83557	NM_145833.1	1	1
688	miR-125b	Abtb1	Abtb1	AI847549|BC003234|BPOZ|EF1ABP|MGC7237	80283	NM_030251.1	1	1
687	miR-125b	Apln	Apln	6030430G11Rik|Apel	30878	NM_013912.2	0	0
682	miR-125b	Arid3a	Arid3a	Bright|Dri1	13496	NM_007880.2	0	1
683	miR-125b	Arid3b	Arid3b	Bdp|Dri2|MGC59291	56380	NM_019689.1	1	1
684	miR-125b	B230208H17Rik	B230208H17Rik	-	227624	NM_001024616.1	1	0
680	miR-125b	Ddx19b	Ddx19b	2810457M08Rik|4921519L13Rik|AW260119	234733	NM_172284.2	0	1
681	miR-125b	Dus1l	Dus1l	1110032N12Rik	68730	NM_026824.2	1	0
685	miR-125b	Entpd4	Entpd4	1200014F22Rik|4930513O14Rik|A430102M06Rik|AI414893|Lysal1|mKIAA0392	67464	NM_026174.1	1	1
692	miR-125b	Jub	Jub	-	16475	NM_010590.2	0	0
673	miR-125b	Lin28	Lin28	AL024421|Lin-28|Lin28a|Tex17	83557	NM_145833.1	1	0
693	miR-125b	MKK7	Map2k7	5930412N11Rik|Jnkk2|MKK7|Prkmk7|sek2	26400	NM_001042557.1, NM_011944.2	0	0
690	miR-125b	Ppt2	Ppt2	0610007M19Rik|AA672937	54397	NM_019441.2	0	1
689	miR-125b	Rhebl1	Rhebl1	1810036J22Rik	69159	NM_026967.3	0	1
691	miR-125b	Tor2a	Tor2a	-	30933	NM_152800.1	0	0
686	miR-125b	Zfp385	Zfp385	Hzf	29813	NM_013866.1	1	0
676	miR-127	Rtl1/Peg11	Rtl1	6430411K18Rik|Mar|Mart1|Mor1	353326	NM_184109.1	0	1
61	miR-133	SRF	Srf	AW049942|AW240594	20807	NM_020493.1	0	1
63	miR-134	Limk1	Limk1	-	16885	NM_010717.1	0	0
671	miR-136	Rtl1/Peg11	Rtl1	6430411K18Rik|Mar|Mart1|Mor1	353326	NM_184109.1	0	1
64	miR-181a	HOXA11	Hoxa11	Hox-1.9|Hoxa-11	15396	NM_010450.1	1	1
21	miR-196	HOXA7	Hoxa7	AV118143|Hox-1.1	15404	NM_010455.1	0	0
22	miR-196	HOXB8	Hoxb8	Hox-2.4	15416	NM_010461.1	0	1
23	miR-196	HOXC8	Hoxc8	D130011F21Rik|Hox-3.1	15426	NM_010466.1	0	0
24	miR-196	HOXD8	Hoxd8	4921540P06Rik|AI047735|Hox-4.3|Hox-5.4	15437	NM_008276.2	0	1
58	miR-221	KIT	Kit	Bs|CD117|Fdc|Ssm|Tr-kit|W|c-KIT	16590	NM_021099.2	1	1
59	miR-222	KIT	Kit	Bs|CD117|Fdc|Ssm|Tr-kit|W|c-KIT	16590	NM_021099.2	1	1
44	miR-375	Adipor2	Adipor2	1110001I14Rik|ADCR2|AI115388|AW554121|D6Ucla1e|Paqr2	68465	NM_197985.2	0	1
42	miR-375	C1qbp	C1qbp	AA407365|AA986492|D11Wsu182e|HABP1|P32|gC1qBP	12261	NM_007573.2	0	1
41	miR-375	Jak2	Jak2	AI504024|C81284|Fd17	16452	NM_001048177.1, NM_008413.2	0	0
2	miR-375	Mtpn	Mtpn	5033418D15Rik|Gcdp|V1	14489	NM_008098.2	0	0
43	miR-375	Usp1	Usp1	MGC25559	230484	NM_146144.2	1	0
679	miR-431	Rtl1/Peg11	Rtl1	6430411K18Rik|Mar|Mart1|Mor1	353326	NM_184109.1	0	1
677	miR-433-3p	Rtl1/Peg11	Rtl1	6430411K18Rik|Mar|Mart1|Mor1	353326	NM_184109.1	0	0
678	miR-433-5p	Rtl1/Peg11	Rtl1	6430411K18Rik|Mar|Mart1|Mor1	353326	NM_184109.1	0	0
674	miR-434-3p	Rtl1/Peg11	Rtl1	6430411K18Rik|Mar|Mart1|Mor1	353326	NM_184109.1	0	1
675	miR-434-5p	Rtl1/Peg11	Rtl1	6430411K18Rik|Mar|Mart1|Mor1	353326	NM_184109.1	0	1
						Targets Predicted: TP	15	24
						Total Targets: TP+FN	43	43
						Sensitivity: TP/(TP+FN)	0.348837	0.55814
